# Supplementary material for: An analytical delay model for multi-class and lane-free traffic condition
Source: PLoS One. 2025 Feb 21;20(2):e0319325. doi: 10.1371/journal.pone.0319325 (PMC11845045; doi:10.1371/journal.pone.0319325)
Supplement: S1 File — (XLSX) [file pone.0319325.s001.xlsx]

## Sheet: Study site 1
Extracted data from video				Signal control information
Cycle no.	Average delay (s/PCE)	Approach demand (Veh/hour)		Cycle length (s)	125
1	34.4442	3110		Green timing of selected approach in seconds (Approach 1)	32
2	41.4074	3370
3	39.7622	3456
4	45.6358	3542
5	48.9304	3485
6	38.6926	3542
7	37.4891	3946
8	37.7191	3341
9	37.5394	3888
10	33.238	4493
11	35.7051	3802
12	43.267	4147
13	44.3299	4262
14	43.8868	3686
15	47.3456	2621
16	44.2281	3283
17	44.8731	3226
18	45.8329	2275
19	39.9626	3024
20	47.7887	3197
21	46.5664	2851
22	36.3922	2534
23	42.3953	2592
24	42.8735	3312
25	47.8949	2765
26	48.0466	2707

## Sheet: Study site 2
Extracted data from video				Signal control information
Cycle no.	Average delay (s/PCE)	Approach demand (Veh/hour)		Cycle length (s)	125
1	25.5458	6270		Green timing of selected approach in seconds	65
2	30.0554	5428
3	26.0686	5317
4	34.3692	5566
5	30.3296	6480
6	37.325	6397
7	32.3133	4957
8	25.2079	5511
9	31.7558	5650
10	22.2274	4929

## Sheet: Simulation
Approach	Traffic volume (Vehicle/hr)							Cycle length (s)	Green time (s)	Amber time (s)
	Degree of saturation (X) values
	0.5	0.6	0.7	0.75	0.8	0.85	0.9
Approach 1	2342	2811	3279	3514	3748	3982	4216	125	32	2
Approach 2	1220	1464	1708	1830	1952	2074	2196		25	2
Approach 3	2652	3074	3587	3843	4099	4355	4612		35	2
Approach 4	1220	1464	1708	1830	1952	2074	2196		25	2
